# Supplementary material for: Clinical benefit for clinical sequencing using cancer panel testing
Source: PLoS One. 2021 Feb 26;16(2):e0247090. doi: 10.1371/journal.pone.0247090 (PMC7909652; doi:10.1371/journal.pone.0247090)
Supplement: S1 Table — (XLSX) [file pone.0247090.s001.xlsx]

## Sheet: Sheet1
	Supplementary Table S1. Detail of gene list in FoundationOne®CDx
	309 genes with full coding exonic regions										select gene rearrangements
	ABL1	ACVR1B	AKT1	AKT2	AKT3	ALK	ALOX12B	AMER1	APC	AR	ALK	SDC4
	ARAF	ARFRP1	ARID1A	ASXL1	ATM	ATR	ATRX	AURKA	AURKB	AXIN1	BCL2	SLC32A2
	AXL	BAP1	BARD1	BCL2	BCL2L1	BCL2L2	BCL6	BCOR	BCORL1	BRAF	BCR	TERC
	BRCA1	BRCA2	BRD4	BRIP1	BTG1	BTG2	BTK	C11orf30	CALR	CARD11	BRAF	TERT
	CASP8	CBFB	CBL	CCND1	CCND2	CCND3	CCNE1	CD22	CD274	CD70	BRCA1	TMPRSS2
	CD79A	CD79B	CDC73	CDH1	CDK12	CDK4	CDK6	CDK8	CDKN1A	CDKN1B	BRCA2
	CDKN2A	CDKN2B	CDKN2C	CEBPA	CHEK1	CHEK2	CIC	CREBBP	CRKL	CSF1R	CD74
	CSF3R	CTCF	CTNNA1	CTNNB1	CUL3	CUL4A	CXCR4	CYP17A1	DAXX	DDR1	EGFR
	DDR2	DIS3	DNMT3A	DOT1L	EED	EGFR	EP300	EPHA3	EPHB1	EPHB4	ETV4
	ERBB2	ERBB3	ERBB4	ERCC4	ERG	ERRFI1	ESR1	EZH2	FAM46C	FANCA	ETV5
	FANCC	FANCG	FANCL	FAS	FBXW7	FGF10	FGF12	FGF14	FGF19	FGF23	ETV6
	FGF3	FGF4	FGF6	FGFR1	FGFR2	FGFR3	FGFR4	FH	FLCN	FLT1	EWSR1
	FLT3	FOXL2	FUBP1	GABRA6	GATA3	GATA4	GATA6	GID4	GNA11	GNA13	EZR
	GNAQ	GNAS	GRM3	GSK3B	H3F3A	HDAC1	HGF	HNF1A	HRAS	HSD3B1	FGFR1
	ID3	IDH1	IDH2	IGF1R	IKBKE	IKZF1	INPP4B	IRF2	IRF4	IRS2	FGFR2
	JAK1	JAK2	JAK3	JUN	KDM5A	KDM5C	KDM6A	KDR	KEAP1	KEL	FGFR3
	KIT	KLHL6	KMT2A	KMT2D	KRAS	LTK	LYN	MAF	MAP2K1	MAP2K2	KIT
	MAP2K4	MAP3K1	MAP3K13	MAPK1	MCL1	MDM2	MDM4	MED12	MEF2B	MEN1	KMT2A
	MERTK	MET	MITF	MKNK1	MLH1	MPL	MRE11A	MSH2	MSH3	MSH6	MSH2
	MST1R	MTAP	MTOR	MUTYH	MYC	MYCL	MYCN	MYD88	NBN	NF1	MYB
	NF2	NFE2L2	NFKBIA	NKX2-1	NOTCH1	NOTCH2	NOTCH3	NPM1	NRAS	NT5C2	MYC
	NTRK1	NTRK2	NTRK3	P2RY8	PALB2	PARK2	PARP1	PARP2	PARP3	PAX5	NOTCH2
	PBRM1	PDCD1	PDCD1L G2	PDGFRA	PDGFRB	PDK1	PIK3C2B	PIK3C2G	PIK3CA	PIK3CB	NTRK1
	PIK3R1	PIM1	PMS2	POLD1	POLE	PPARG	PPP2R1A	PPP2R2A	PRDM1	PRKAR1A	NTRK2
	PRKCI	PTCH1	PTEN	PTPN11	PTPRO	QKI	RAC1	RAD21	RAD51	RAD51B	NUTM1
	RAD51C	RAD51D	RAD52	RAD54L	RAF1	RARA	RB1	RBM10	REL	RET	PDGFRA
	RICTOR	RNF43	ROS1	RPTOR	SDHA	SDHB	SDHC	SDHD	SETD2	SF3B1	RAF1
	SGK1	SMAD2	SMAD4	SMARC A4	SMARC B1	SMO	SNCAIP	SOCS1	SOX2	SOX9	RARA
	SPEN	SPOP	SRC	STAG2	STAT3	STK11	SUFU	SYK	TBX3	TEK	RET
	TET2	TGFBR2	TIPARP	TNFAIP3	TNFRSF14	TP53	TSC1	TSC2	TYRO3	U2AF1	ROS1
	VEGFA	VHL	WHSC1	WHSC1L1	WT1	XPO1	XRCC2	ZNF217	ZNF703		RSPO2
	Bold gene symbols indicate actionable genes for FDA-approved targeted therapies.
