# Supplementary material for: Clinical benefit for clinical sequencing using cancer panel testing
Source: PLoS One. 2021 Feb 26;16(2):e0247090. doi: 10.1371/journal.pone.0247090 (PMC7909652; doi:10.1371/journal.pone.0247090)
Supplement: S2 Table — (XLSX) [file pone.0247090.s002.xlsx]

## Sheet: Sheet1
	Supplementary Table S2. Detail of gene list in OncoGuide™ NCC oncopanel
	114 genes with full coding exonic regions										select gene rearrangements
	ABL1	ACTN4	AKT1	AKT2	AKT3	ALK	APC	ARAF	ARID1A	ARID2	ALK
	ATM	AXIN1	AXL	BAP1	BARD1	BCL2L11	BRAF	BRCA1	BRCA2	CCND1	AKT2
	CD274	CDK4	CDKN2A	CHEK2	CPKL	CREBBP	CTNNB1	CUL3	DDR2	EGFR	BRAF
	ENO1	EP300	ERBB2	ERBB3	ERBB4	ESR1	EZH2	FBXW7	FGFR1	FGFR2	ERBB4
	FGFR3	FGFR4	FLT3	GNA11	GNAQ	GNAS	HRAS	IDH1	IDH2	IGF1R	FGFR2
	IGF2	IL7R	JAK1	JAK2	JAK3	KDM6A	KEAP1	KIT	KRAS	MAP2K1	FGFR3
	MAP2K2	MAP2K4	MAP3K1	MAP3K4	MDM2	MDM4	MET	MLH1	MSH2	MTOR	NRG1
	MYC	MYCN	NF1	NFE2L2	NOTCH1	NOTCH2	NOTCH3	NRAS	NRG1	NT5C2	NTRK1
	NTRK1	NTRK2	NTRK3	PALB2	PBRM1	PDGFRA	PDGFRB	PIK3CA	PIK3R1	PIK3R2	NTRK2
	POLD1	POLE	PRKCI	PTCH1	PTEN	RAC1	RAC2	RAD51C	RAF1	RB1	PDGFRA
	RET	RHOA	ROS1	SETBP1	SETD2	SMAD4	SMARCA4	SMARCB1	SMO	STAT3	RET
	STK11	TP53	TSC1	VHL							ROS1
	Bold gene symbols indicate actionable genes for FDA-approved targeted therapies.
