# Supplementary material for: Clinical benefit for clinical sequencing using cancer panel testing
Source: PLoS One. 2021 Feb 26;16(2):e0247090. doi: 10.1371/journal.pone.0247090 (PMC7909652; doi:10.1371/journal.pone.0247090)
Supplement: S3 Table — (XLSX) [file pone.0247090.s003.xlsx]

## Sheet: Sheet1
	Supplementary Table S3. Detail of gene list in ION Ampliseq™ Cancer Hotspot Panel v2*
	50 genes across the hotspot regions
	ABL1	AKT1	ALK	APC	ATM	BRAF	CDH1	CDKN2A	CSF1R	CTNNB1
	EGFR	ERBB2	ERBB4	EZH2	FBXW7	FGFR1	FGFR2	FGFR3	FLT3	GNA11
	GNAQ	GNAS	HNF1A	HRAS	IDH1	IDH2	JAK2	JAK3	KDR	KIT
	KRAS	MET	MLH1	MPL	NOTCH1	NPM1	NRAS	PDGFRA	PIK3CA	PTEN
	PTPN11	RB1	RET	SMAD4	SMARCB1	SMO	SRC	STK11	TP53	VHL
	Bold gene symbols indicate actionable genes for FDA-approved targeted therapies.
	* This panel detects only gene variants and copy number alterations
