# Supplementary material for: Clinical benefit for clinical sequencing using cancer panel testing
Source: PLoS One. 2021 Feb 26;16(2):e0247090. doi: 10.1371/journal.pone.0247090 (PMC7909652; doi:10.1371/journal.pone.0247090)
Supplement: S4 Table — (XLSX) [file pone.0247090.s004.xlsx]

## Sheet: Sheet1
	Supplement Table S4. Detail of gene list in Oncomine™ Targt Test
	35 genes across hotspot regions						14 genes with CNA*			21 select gene arrangements
	ABL1	AKT1	AR	BRAF	CDK4	CTNNB1	ALK	AR	BRAF	ABL1	AKT1	ALK	BRAF	ERBB2
	DDR2	EGFR	ERBB2	ERBB3	ERBB4	ESR1	CDK4	EGFR	ERBB2	ERBB2	ERG	ETV1	ETV4	FGFR1
	FGFR2	FGFR3	GNA11	GNAQ	HRAS	IDH1	FGFR1	FGFR2	FGFR3	ETV5	FGFR1	FGFR2	FGFR3	NTRK2
	IDH2	JAK1	JAK2	JAK3	KIT	KRAS	KIT	KRAS	MET	MET	NTRK1	NTRK2	NTRK3	RET
	MAP2K1	MAP2K2	MET	MTOR	NRAS	PDGFRA	PDGFRA	PIK3CA		PDGFRA	PPARγ	RAF1	RET
	PIK3CA	RAF1	RET	ROS1	SMO					ROS1
	Bold gene symbols indicate actionable genes for FDA-approved targeted therapies.
	* copy number alteration
