# Supplementary material for: Clinical benefit for clinical sequencing using cancer panel testing
Source: PLoS One. 2021 Feb 26;16(2):e0247090. doi: 10.1371/journal.pone.0247090 (PMC7909652; doi:10.1371/journal.pone.0247090)
Supplement: S5 Table — (XLSX) [file pone.0247090.s005.xlsx]

## Sheet: Feuil1
Supplemental Table S5. Sequence run summary in 36 patients
Sample	tumor type	Pathological type in detail	Age	Sex	Tumor Cellurarity (%)	Panel Type	Average depth of coverage	Targeted regions covered (%)	TMB score	TMB status
Case1	Colorectal	adenocarcinoma	72	F	85	Oncomine™ Target Test	NA*	NA	NA	NA
Case2	Bile duct	adenocarcinoma	67	F	20	Oncomine™ Target Test	NA*	NA	NA	NA
Case3	Bile duct	adenocarcinoma	56	M	20	Oncomine™ Target Test	NA*	NA	NA	NA
Case4	Ovary	Endometrioid adenocarcinoma	68	F	35	Oncomine™ Target Test	NA*	NA	NA	NA
Case5	Urinary tract	Urinary Cancer. High grade	73	M	60	Oncomine™ Target Test	NA*	NA	NA	NA
Case6	Pancreas	moderately differentiated adenocarcinoma	76	M	20	Oncomine™ Target Test	NA*	NA	NA	NA
Case7	Bile duct	tubular adenocarcinoma	72	M	30	Oncomine™ Target Test	NA*	NA	NA	NA
Case8	Bone	Osteosarcoma	16	M	20	OncoGuide™ NCC Oncopanel	1349	84.34	2.3	low
Case9	Ovary	adenocarcinoma	64	F	30	OncoGuide™ NCC Oncopanel	854	83.82	0.8	low
Case10	Primary unkwoun site	adenocarcinoma	51	F	Over 20	Ion Ampliseq cancer hotspot panel V2	NA*	NA	NA	NA
Case11	Lung	adenocarcinoma	56	M	Over 20	Ion Ampliseq cancer hotspot panel V2	NA*	NA	NA	NA
Case12	Stomach	poorly differentiated adenocarcinoma	79	F	Over 20	Ion Ampliseq cancer hotspot panel V2	NA*	NA	NA	NA
Case13	Stomach	moderately differentiated adenocarcinoma	84	F	Over 20	Ion Ampliseq cancer hotspot panel V2	NA*	NA	NA	NA
Case14	Pancreas	moderately differentiated adenocarcinoma	67	M	Over 20	Ion Ampliseq cancer hotspot panel V2	NA*	NA	NA	NA
Case15	Stomach	moderately differentiated adenocarcinoma	75	M	Over 20	Ion Ampliseq cancer hotspot panel V2	NA*	NA	NA	NA
Case16	Pancreas	moderately differentiated adenocarcinoma	71	M	Over 20	Ion Ampliseq cancer hotspot panel V2	NA*	NA	NA	NA
Case17	Pancreas	moderately differentiated adenocarcinoma	70	F	Over 20	Ion Ampliseq cancer hotspot panel V2	NA*	NA	NA	NA
Case18	Stomach	NA	54	M	Over 20	Ion Ampliseq cancer hotspot panel V2	NA*	NA	NA	NA
Case19	Bile duct	adenocarcinoma	65	M	Over 20	Ion Ampliseq cancer hotspot panel V2	NA*	NA	NA	NA
Case20	Stomach	moderately differentiated tubular adenocarcinoma	73	M	Over 20	Ion Ampliseq cancer hotspot panel V2	NA*	NA	NA	NA
Case21	Stomach	NA	64	M	Over 20	Ion Ampliseq cancer hotspot panel V2	NA*	NA	NA	NA
Case22	Stomach	moderately differentiated tubular adenocarcinoma	75	M	Over 20	Ion Ampliseq cancer hotspot panel V2	NA*	NA	NA	NA
Case23	Pancreas	poorly differentiated adenocarcinoma	75	M	Over 20	Ion Ampliseq cancer hotspot panel V2	NA*	NA	NA	NA
Case24	Lung	adenocarcinoma	51	M	30	FoundationOne® CDx	999	NA†	2.52	low
Case25	Esophagus	moderateley-poorly differentiated squamous cell carcinoma	75	M	50	OncoGuide™ NCC Oncopanel	1205	86.02	8.5	low
Case26	Primary unkwoun site	NA	61	F	80	OncoGuide™ NCC Oncopanel	1590	82.51	7	low
Case27	Ovary	poorly differentiated adenocarcinoma	56	F	70	OncoGuide™ NCC Oncopanel	1730	83.47	3.9	low
Case28	Pancreas	adenocarcinoma	70	M	50	OncoGuide™ NCC Oncopanel	1859	84.72	6.2	low
Case29	Lung	adenocarcinoma	38	M	30	FoundationOne® CDx	925	NA†	1.26	low
Case30	Eye	malignant melanoma	88	F	80	OncoGuide™ NCC Oncopanel	1322	83.11	0.8	low
Case31	Bone	osterosarcoma	16	F	50	FoundationOne® CDx	493	NA†	1.26	low
Case32	Stomach	poorly diffrentiated adenocarcinoma	53	M	80	OncoGuide™ NCC Oncopanel	1688	82.29	6.2	low
Case33	Pancreas	adenocarcinoma	72	M	60	OncoGuide™ NCC Oncopanel	1659	80.51	5.4	low
Case34	Lung	squamous cell carcinoma	60	F	30	FoundationOne® CDx	873	NA†	6.3	low
Case35	Bone	Osteosarcoma	24	F	50	FoundationOne® CDx	981	NA†	3.78	low
Case36	Eye	Adenoid cystic carcinoma	48	M	70	OncoGuide™ NCC Oncopanel	1436	83.12	0	low
NA ; Not Available
* Average depth of coverage was not caliculated by Oncomine™ Target Test and Ion Ampliseq cancer hotspot panel V2.
† "Targeted regions covered (%)" was undisclosed.
