# Supplementary material for: Clinical benefit for clinical sequencing using cancer panel testing
Source: PLoS One. 2021 Feb 26;16(2):e0247090. doi: 10.1371/journal.pone.0247090 (PMC7909652; doi:10.1371/journal.pone.0247090)
Supplement: S6 Table — (XLSX) [file pone.0247090.s006.xlsx]

## Sheet: Supplemental table S5
Supplementary Table S6. A list of all pathogenic genes in 36 patients.
Sample	Age	Sex	Tumor type	Muteted Gene	Amino Acid Change	Variant type	Allele Coverage	Total Coverage	Variant Allele Frequency (%)
Case32	53	M	Stomach	APC	R845H	MISSENSE	88	199	44
Case35	24	F	Bone	BCL2L2	AMP (CN=6)	CNA	NA	NA	NA
Case27	56	F	Ovary	BRCA2	A938fs*21	TRUNC	84	198	42
Case34	60	F	Lung	CCND1	AMP (CN=24)	CNA	NA	NA	NA
Case12	79	F	Stomach	CDH1	S337*	TRUNC	679	10026	7
Case24	51	M	Lung	CDK4	AMP (CN=6)	CNA	NA	NA	NA
Case31	16	F	Bone	CDK6	AMP (CN=7)	CNA	NA	NA	NA
Case28	70	M	Pancreas	CDKN2A	E149*	TRUNC	1541	3225	48
Case29	38	M	Lung	CDKN2A	HOMDEL	CNA	NA	NA	NA
Case33	72	M	Pancreas	CDKN2A	Y44fs*9	TRUNC	376	3656	10
Case34	60	F	Lung	CDKN2A	E27del	TRUNC	365	682	54
Case29	38	M	Lung	CDKN2B	HOMDEL	CNA	NA	NA	NA
Case6	76	M	Pancreas	CTNNB1	S37F	MISSENSE	120	857	14
Case11	56	M	Lung	EGFR	G719D	MISSENSE	19401	24660	79
Case11	56	M	Lung	EGFR	T790M	MISSENSE	3616	7988	45
Case11	56	M	Lung	EGFR	L861Q	MISSENSE	12169	15574	78
Case24	51	M	Lung	EGFR	N771_P772insH	TRUNC	271	922	29.4
Case31	16	F	Bone	EPHB4	AMP (CN=7)	CNA	NA	NA	NA
Case2	67	F	Bile duct	ERBB2	V777L	MISSENSE	340	1998	17
Case4	68	F	Ovary	ERBB2	AMP (CN=8.09)	CNA	NA	NA	NA
Case7	72	M	Bile duct	ERBB2	AMP (CN=7.24)	CNA	NA	NA	NA
Case13	84	F	Stomach	ERBB2	AMP (CN=13.2)	CNA	NA	NA	NA
Case15	75	M	Stomach	ERBB2	AMP (CN=29.4)	CNA	NA	NA	NA
Case18	54	M	Stomach	ERBB2	AMP (CN=36.7)	CNA	NA	NA	NA
Case34	60	F	Lung	FGF19	AMP (CN=25)	CNA	NA	NA	NA
Case34	60	F	Lung	FGF3	AMP (CN=12)	CNA	NA	NA	NA
Case34	60	F	Lung	FGF4	AMP (CN=14)	CNA	NA	NA	NA
Case30	88	F	Eye	GNAQ	Q209L	MISSENSE	271	599	45
Case22	75	M	Stomach	GNAS	R844C	MISSENSE	517	6970	7
Case35	24	F	Bone	HGF	AMP (CN=6)	CNA	NA	NA	NA
Case35	24	F	Bone	KDR	R347H	MISSENSE	360.368	808	44.6
Case34	60	F	Lung	KEL	M1T	MISSENSE	326	845	39
Case3	56	M	Bile duct	KRAS	G12V	MISSENSE	88	1468	6
Case6	76	M	Pancreas	KRAS	G12R	MISSENSE	433	1970	22
Case14	67	M	Pancreas	KRAS	G12C	MISSENSE	2520	17065	15
Case17	70	F	Pancreas	KRAS	G12D	MISSENSE	5332	21320	25
Case23	75	M	Pancreas	KRAS	G12D	MISSENSE	1998	10318	19
Case28	70	M	Pancreas	KRAS	G12D	MISSENSE	511	1287	40
Case29	38	M	Lung	KRAS	Q61H	MISSENSE	168	1003	17
Case33	72	M	Pancreas	KRAS	G12A	MISSENSE	112	1673	7
Case13	84	F	Stomach	MET	AMP (CN=7.7)	CNA	NA	NA	NA
Case30	88	F	Eye	MSH2	D758N	MISSENSE_GERMLINE	104	199	52
Case34	60	F	Lung	MSH3	D698fs*2	TRUNC	322.278	627	51.4
Case34	60	F	Lung	MUTYH	splice	TRUNC	591.336	2292	25.8
Case7	72	M	Bile duct	MYC	AMP (CN=5.16)	CNA	NA	NA	NA
Case34	60	F	Lung	MYCL1	AMP (CN=14)	CNA	NA	NA	NA
Case34	60	F	Lung	NPM1	S82fs*12	TRUNC	39.04	610	6.4
Case31	16	F	Bone	PDGFRA	AMP (CN=8)	CNA	NA	NA	NA
Case4	68	F	Ovary	PIK3CA	K111E	MISSENSE	192	962	20
Case26	61	F	Primary unknown site	PIK3CA	E545K	MISSENSE	121	535	23
Case25	75	M	Esophagus	PTCH1	V1173*	TRUNC	1512	3190	47
Case19	65	M	Bile duct	RB1	AMP (CN=6.5)	CNA	NA	NA	NA
Case35	24	F	Bone	RB1	HOMDEL	CNA	NA	NA	NA
Case25	75	M	Esophagus	SMAD4	E330K	MISSENSE	701	1744	40
Case29	38	M	Lung	STK11	HOMDEL	CNA	NA	NA	NA
Case9	64	F	Ovary	TP53	Y220C	MISSENSE	309	2885	11
Case11	56	M	Lung	TP53	A138V	MISSENSE	10456	15484	68
Case13	84	F	Stomach	TP53	R196*	TRUNC	1512	6779	22
Case14	67	M	Pancreas	TP53	R273H	MISSENSE	1251	8745	14
Case15	75	M	Stomach	TP53	N345*	TRUNC	2306	3108	74
Case17	70	F	Pancreas	TP53	A276V	MISSENSE	3296	11655	28
Case19	65	M	Bile duct	TP53	C238Y	MISSENSE	4151	30521	14
Case23	75	M	Pancreas	TP53	R306*	TRUNC	1677	7381	23
Case24	51	M	Lung	TP53	S215G	MISSENSE	156	784	20
Case25	75	M	Esophagus	TP53	R213*	TRUNC	1115	2466	45
Case27	56	F	Ovary	TP53	R248W	MISSENSE	1137	5110	24
Case28	70	M	Pancreas	TP53	V157F	MISSENSE	1608	3645	44
Case32	53	M	Stomach	TP53	W91*	TRUNC	253	1335	19
Case33	72	M	Pancreas	TP53	E198*	TRUNC	255	2213	12
Case34	60	F	Lung	TP53	S166*	TRUNC	370.844	1117	33.2
Case31	16	F	Bone	TP53	HOMDEL	CNA	NA	NA	NA
Case35	24	F	Bone	TSC2	HOMDEL	CNA	NA	NA	NA
Case1	72	F	Colorectal	Not detected
Case5	73	M	Urinary tract	Not detected
Case8	16	M	Bone	Not detected
Case10	51	F	Primary unkwoun site	Not detected
Case16	71	M	Pancreas	Not detected
Case20	73	M	Stomach	Not detected
Case21	64	M	Stomach	Not detected
Case36	48	M	Eye	Not detected
CN; Copy Number, CNA; Copy Number Alteration, AMP; Amplification, HOMDEL; Homzygous deletion, TRUNC; Truncating, NA; Not Available
List of amino acid abbreviations; A; Alanine, R; Arginine, N; Asparagine, D; Aspartic Acid, C; Cysteine, Q; Glutamine, E; Glutamic Acid, G; Glycine, H; Histidine, I; Isoleucine, L; Leucine, K; Lysine, M; Methionine, F; Phenylalanine, P; Proline, S; Serine, T; Threonine, W; Tryptophan, Y; Tyrosine, V; Valine
